# Supplementary material for: Impact of maternal western diet-induced obesity on offspring mortality and peripheral endocannabinoid system in mice
Source: PLoS One. 2018 Oct 1;13(10):e0205021. doi: 10.1371/journal.pone.0205021 (PMC6166980; doi:10.1371/journal.pone.0205021)
Supplement: S1 File — (XLSX) [file pone.0205021.s001.xlsx]

## Sheet: Figure 2.
Figure 2a.		Standard Diet						Western Diet
	DAY	M1	M2	M3	M4	M5	M6	M7	M8	M9	M10	M11	M12
	1	0	0	0	0	0	0	0	0	0	0	0	0
	5	0.7	0.8	0.2	0.9	1.6	1	1.8	0.9	0.8	0.7	1.8	0.4
	8	0.6	1.4	-0.1	1.2	1.9	0.6	1.1	1	1.3	1.6	2.5	1.6
	12	1.5	1.4	0.8	2	2.5	0.6	1	1.5	1.9	1.8	2.6	2
	15	1.6	2.3	1	2.5	3.1	1.6	2.4	1.8	2.5	2.2	4	2
	19	2.1	3.2	1.3	3.2	4.1	2.6	3.3	3	3	3.9	4.9	3.6
	22	2.4	3.4	2.4	3.8	3.5	2.1	2.4	2.6	1.9	3.7	6.3	3.8
	26	3.1	3.7	3.9	4.9	5.3	3.2	2.6	4	2.6	5.1	5.3	4.6
	29	2.2	3.2	3.1	5.3	4.3	3.3	3.2	4.5	3.1	6.1	7.8	4.2
	33	2.3	3.8	3.5	5.8	3.9	3.4	3.9	4.9	3.8	5.7	9	5.7
	36	3	3.7	3.5	4.8	4	3.5	3.9	5.7	4.9	5.9	7.3	6.1
	40	3.5	5.1	4.1	5.7	4.4	3.8	5.6	6	7.2	6.7	7.7	5.3
	43	3.6	5.5	4.8	5.7	5.3	3.5	6.3	8.3	8.2	7.5	9.7	5.1
	47	4.3	4.2	5.4	6.6	5.9	4.2	7.4	7.9	5.2	8.2	11.9	5.7
	50	4.5	4.3	5.4	7	5.6	4.3	6.5	8.1	4.9	8.7	10.6	6.4
	54	4.3	6.2	5.4	7.4	5.8	5.3	5.3	8.1	5	8.4	9.4	7.6
	57	3.6	6	5.5	5.7	5.8	5.5	5.2	11.1	5.2	8.9	11	8.6
	61	5.1	5	5.8	6.8	6.8	6.1	5.6	13.4	6.9	8.3	11.5	7.3
	64	5.6	5.5	6.3	6.8	6.5	5.7	6.4	10.7	7.1	8	11.7	7.6
Figure 2b.		Standard Diet						Western Diet
	DAY	M1	M2	M3	M4	M5	M6	M7	M8	M9	M10	M11	M12
	1	16.9	17.2	18.7	16	17.2	17.2	16.9	17.1	17	16.7	18.4	17.6
	5	17.6	18	18.9	16.9	18.8	18.2	18.7	18	17.8	17.4	20.2	18
	8	17.5	18.6	18.6	17.2	19.1	17.8	18	18.1	18.3	18.3	20.9	19.2
	12	18.4	18.6	19.5	18	19.7	17.8	17.9	18.6	18.9	18.5	21	19.6
	15	18.5	19.5	19.7	18.5	20.3	18.8	19.3	18.9	19.5	18.9	22.4	19.6
	19	19	20.4	20	19.2	21.3	19.8	20.2	20.1	20	20.6	23.3	21.2
	22	19.3	20.6	21.1	19.8	20.7	19.3	19.3	19.7	18.9	20.4	24.7	21.4
	26	20	20.9	22.6	20.9	22.5	20.4	19.5	21.1	19.6	21.8	23.7	22.2
	29	19.1	20.4	21.8	21.3	21.5	20.5	20.1	21.6	20.1	22.8	26.2	21.8
	33	19.2	21	22.2	21.8	21.1	20.6	20.8	22	20.8	22.4	27.4	23.3
	36	19.9	20.9	22.2	20.8	21.2	20.7	20.8	22.8	21.9	22.6	25.7	23.7
	40	20.4	22.3	22.8	21.7	21.6	21	22.5	23.1	24.2	23.4	26.1	22.9
	43	20.5	22.7	23.5	21.7	22.5	20.7	23.2	25.4	25.2	24.2	28.1	22.7
	47	21.2	21.4	24.1	22.6	23.1	21.4	24.3	25	22.2	24.9	30.3	23.3
	50	21.4	21.5	24.1	23	22.8	21.5	23.4	25.2	21.9	25.4	29	24
	54	21.2	23.4	24.1	23.4	23	22.5	22.2	25.2	22	25.1	27.8	25.2
	57	20.5	23.2	24.2	21.7	23	22.7	22.1	28.2	22.2	25.6	29.4	26.2
	61	22	22.2	24.5	22.8	24	23.3	22.5	30.5	23.9	25	29.9	24.9
	64	22.5	22.7	25	22.8	23.7	22.9	23.3	27.8	24.1	24.7	30.1	25.2
Figure 2c.		Standard Diet						Western Diet
	Meal Size (kcal)	M1	M2	M3	M4	M5	M6	M7	M8	M9	M10	M11	M12
		1.0791	0.3399	1.1352	6.4548	2.2374	0.9438	1.3113	7.1863	4.5637	1.739	12.2717	1.8001
		1.0296	0.9537	0.7194	6.8904	1.5114	0.4389	0.4794	5.217	1.2549	0.7097	4.7	0.7003
		0.396	1.1748	0.9702	6.6231	0.9537	0.3366	0.4794	5.0008	1.3489	1.739	2.021	0.5593
		0.396	0.3399	0.5016		0.9207	1.4652	0.5734		0.7567	0.8084	1.1186	0.8883
		0.8217	0.6138	0.6006		1.7094	0.4224	1.0011		0.7097	1.9364	4.089	1.6591
		0.8217	0.6138	0.8019		2.6961	2.3397	1.5745		1.1609	2.4957	3.5062	1.6356
		1.2342	1.0362	0.7524		2.5641	0.3531	1.0246		0.4747	3.4545	12.8075	0.4935
		0.6864	0.5775	1.7028		0.363	0.891	1.645		1.2784	1.6873		0.4935
		1.0461	0.5775	0.4191		0.462	1.9008	1.3865		0.4747	0.564		0.6768
		0.429	1.2573	0.3663		0.363	0.858	0.5264		0.4982			1.0528
		1.0989	0.4587	1.7193		1.8414	0.7062	0.9776		0.4747			1.8706
		1.3893	0.7491	1.9866			0.5544	0.5264		0.4982			0.5358
		1.1319	0.6963	0.5181			0.4026	0.8366		1.5134			0.7003
			0.3729	0.4026			0.825	0.6204		0.5922
			0.7491					0.5264		1.8659
								0.5969
Figure 2d.		Standard Diet						Western Diet
	Rate of intake (kcal per min)	M1	M2	M3	M4	M5	M6	M7	M8	M9	M10	M11	M12
		0.0674437	0.3399	0.0155507	0.10758	0.1017	0.07865	0.0374657	7.1863	0.45637	0.1739	0.409057	0.0562531
		1.0296	0.03179	0.0248069	0.68904	1.5114	0.4389	0.4794	0.248429	0.04183	0.7097	4.7	0.7003
		0.396	0.0405103	0.0462	0.254735	0.238425	0.3366	0.4794	5.0008	1.3489	1.739	0.673667	0.5593
		0.396	0.3399	0.5016		0.18414	1.4652	0.5734		0.7567	0.8084	1.1186	0.8883
		0.8217	0.6138	0.6006		1.7094	0.4224	0.0435261		0.7097	0.4841	0.314538	0.0921722
		0.0747	0.6138	0.8019		0.224675	0.0383557	0.143136		0.0893	2.4957	3.5062	0.1363
		0.0474692	0.0450522	0.1881		2.5641	0.3531	0.0640375		0.4747	0.181816	12.8075	0.4935
		0.0403765	0.5775	0.0500824		0.363	0.0468947	0.0967647		0.142044	1.6873		0.4935
		0.0804692	0.5775	0.4191		0.462	1.9008	1.3865		0.4747	0.564		0.6768
		0.429	0.0739588	0.3663		0.363	0.858	0.5264		0.4982			0.10528
		0.0224265	0.4587	0.0358188		1.8414	0.7062	0.1222		0.4747			0.074824
		0.0224081	0.03405	0.0320419			0.5544	0.5264		0.4982			0.5358
		0.0628833	0.027852	0.5181			0.4026	0.8366		0.0796526			0.7003
			0.3729	0.4026			0.055	0.6204		0.5922
			0.7491					0.5264		0.0666393
								0.5969
Figure 2e.		Standard Diet						Western Diet
	Duration (min)	M1	M2	M3	M4	M5	M6	M7	M8	M9	M10	M11	M12
		16	1	73	60	22	12	35	1	10	10	30	32
		1	30	29	10	1	1	1	21	30	1	1	1
		1	29	21	26	4	1	1	1	1	1	3	1
		1	1	1		5	1	1		1	1	1	1
		1	1	1		1	1	23		1	4	13	18
		11	1	1		12	61	11		13	1	1	12
		26	23	4		1	1	16		1	19	1	1
		17	1	34		1	19	17		9	1		1
		13	1	1		1	1	1		1	1		1
		1	17	1		1	1	1		1			10
		49	1	48		1	1	8		1			25
		62	22	62			1	1		1			1
		18	25	1			1	1		19			1
			1	1			15	1		1
			1					1		28
								1
Figure 2f.		Standard Diet						Western Diet
	frequency (number of meals)	M1	M2	M3	M4	M5	M6	M7	M8	M9	M10	M11	M12
		13	15	14	3	11	14	16	3	15	9	7	13
Figure 2g.		Standard Diet						Western Diet
	Total Consumption (kcal per day)	M1	M2	M3	M4	M5	M6	M7	M8	M9	M10	M11	M12
		11.583	10.725	12.771	19.833	18.843	12.606	14.1	17.578	28.435	15.087	40.749	13.301
Figure 2h.		Standard Diet						Western Diet
	Dark Cycle Consumption (kcal per day)	M1	M2	M3	M4	M5	M6	M7	M8	M9	M10	M11	M12
		8.283	8.184	9.801	13.233	6.831	9.57	10.011	0	6.815	10.34	28.482	7.144
Figure 2i.		Standard Diet						Western Diet
	Light Cycle Consumption (kcal per day)	M1	M2	M3	M4	M5	M6	M7	M8	M9	M10	M11	M12
		3.3	2.541	2.97	6.6	12.012	3.036	4.089	17.578	21.62	4.747	12.267	6.157
Figure 2j.		Standard Diet						Western Diet
	Post meal interval (Minutes)	M1	M2	M3	M4	M5	M6	M7	M8	M9	M10	M11	M12
		352	195	288	755	50	279	225	210	40	156	458	225
		114	113	51	42	125	89	108	1145	82	152	87	99
		43	59	54	549	35	57	51	2	107	242	34	33
		34	42	34		265	55	57		112	96	74	122
		33	33	39		297	62	35		93	156	276	33
		34	53	77		103	53	73		101	56	91	64
		37	46	31		250	43	62		39	225	376	74
		52	32	62		114	45	51		64	143		51
		55	40	50		67	82	32		79	183		192
		47	51	105		50	105	196		69			156
		144	52	69		44	163	49		41			41
		156	99	37			37	86		44			83
		134	70	37			55	50		161			174
			50	241			211	50		196
			205					148		108
								62

## Sheet: Figure 3.
Figure 3a.		Standard Diet	Western Diet
	Day	Pups Alive/ Pups Born	Pups Alive/ Pups Born
	1	34/34	36/36
	2	32/24	33/36
	3	32/24	32/36
	4	32/24	23/36
	5	32/24	21/36
	6	32/24	19/36
	7	32/24	19/36
	8	30/34	19/36
	9	30/34	19/36
	10	30/34	19/36
	11	30/34	19/36
	12	30/34	19/36
	13	30/34	19/36
	14	30/34	19/36
	15	30/34	19/36
	16	30/34	19/36
	17	30/34	19/36
	18	30/34	19/36
	19	30/34	19/36
	20	30/34	19/36
	21	29/34	15/36
Figure 3b.		Standard Diet					Western Diet
	Average Litter size (day 1)
		M1	M2	M3	M4	M5	M6	M7	M8	M9	M10	M11	M12
		6	6	6	8	8	8	6	2	5	9	3	2
Figure 3c.		Standard Diet					Western Diet
	Average Litter size (at time of wean)
		M1	M2	M3	M4	M5	M6	M7	M8	M9	M10	M11	M12
		5	6	4	8	6	0	4	0	2	6	3	0
Figure 3d.
	sex/ total pups	Standard Diet	Western Diet
	Males	13/29	9/15
	Females	16/29	6/15

## Sheet: Figure 4.
Figure 4a.	Body Mass	Standard Diet Born Pups								Western Diet Born Pups
	Days	M1	M2	M3	M4	M5	M6	M7	M8	M9	M10	M11	M12	M13	M14	M15	M16	M17
	1	8.4	5.6	7.9	7.5	7.8	9.8	7.8	8	12.7	12.3	12.7	11.4	12.9	12.2	10.8	10	11.4
	4	11.9	8	11.2	10.1	11.3	13.6	11.8	11.6	15.5	15.1	17	13	14.3	14	12.6	11.5	13
	7	15.2	10.7	15.3	14.1	16	14.6	14.9	14.5	19.3	17.6	20.1	14.6	16.8	16.7	15	13.6	14.6
	10	17.7	12.7	18.8	17.1	17.3	16.3	16.8	16.3	21.1	18.9	21	15.8	17.8	19	17.2	13.4	16
	13	17.6	13.9	19.9	17.7	19.3	19.3	18.9	17.9	22.2	19.9	21.2	16.9	19.8	20.5	18.2	15	16.6
	16	18.3	14.9	20.7	18.7	20.8	20	19.9	18.6	23.4	21.1	21.7	17.1	19.5	20.6	18.2	15.6	16.6
	19	18.8	15.5	21.8	18.7	21.5	20.9	20.3	19	24.3	22.1	21.6	17.7	20.2	21.7	19.2	16.1	17.8
	22	19.2	15.8	22	19.2	22.3	21.3	20.7	19.9	25.2	22.8	21.8	19.3	21.1	22.2	20.4	17	18.8
	25	19.2	16.3	22.8	19.6	23.2	21.7	21.9	20	26.1	23.8	22.5	20.5	22	23.9	21.4	18.5	20.1
	28	19.8	16.5	23	20.1	22.8	22.3	22.6	20.9	26.2	23.9	22.6	21.3	22.8	24.8	21.9	19	20.5
	31	20.2	17.3	23.8	21.2	24.2	22.2	23	20.7	27	24.9	23.1	22	23	24.7	22.1	19.8	21.2
	34	20.4	17.6	23.9	21.2	24.7	23	23.9	21.8	27.3	24.9	23	23	23.7	26.1	23.1	20.1	22.1
	37	21.1	18.3	24.4	22.4	25.6	23	24.3	21.9	27.4	25.5	23.9	23.9	23.7	26.6	23.5	20.4	22.5
	40	21.6	18.7	25	22.5	26.5	24.2	25.4	22.6	28.4	26.1	24.3	24.6	24.3	27.6	24.2	20.7	23.1
	43	21.9	19.2	25.4	23.3	26.7	24.7	25.5	23	28.3	26.4	24.8	24.6	24.4	27.2	24.4	21.4	23.8
	46	22.2	19.3	25.5	23.6	26.8	25.4	25.5	23.3	29.3	27.6	25.7	24.8	24.6	28.2	24.5	21.5	23.9
	49	22.2	19.4	25.6	23.9	27.7	25.8	26.5	23.5	29.8	28.3	25.7	25.8	25.1	29.4	25.3	22.2	24.8
	52	22.4	19.9	26.7	24.4	28.7	26	26.9	24.1	30.1	28	26.9	25.4	25.1	29.6	25.1	22	24.5
Figure 4b.		Standard Diet Born Pups								Western Diet Born Pups
	Meal size (kcal)	M1	M2	M3	M4	M5	M6	M7	M8	M9	M10	M11	M12	M13	M14	M15	M16	M17
		0.38304	0.34608	0.37296	0.56112	9.00816	0.64176	0.38976	0.66192	0.35952	1.42464	1.18272	0.99792	0.3528	2.2512	8.9544	0.40656	2.38224
		0.4872	1.33392	0.35616	1.25664	0.38304	1.54224	0.33936	0.42336	0.90384	2.2344	0.79296	1.40112	0.60144	0.69888	1.68336	0.72576	1.40112
		0.34944	1.1424	1.3776	1.37424	0.36624	1.28016	0.88368	1.37424	1.43472	1.21968	0.33936	1.18944	1.77408	0.90384	0.8064	0.37296	0.4368
		0.55776	0.74592	0.62832	2.46288	2.00928	2.14704	0.64512	0.47712	1.29696	2.56032	1.40448	0.3864	0.3528	2.3016	0.8232	1.16592	0.49056
		0.36624	0.34608	0.49392	0.76272	0.74928	1.176	0.78288	0.88368	1.80768	1.23648	1.28352	2.31168	0.53424	0.87024	0.91056	1.72368	0.36624
		0.8904	0.82992	0.83328	0.40656	0.8736	1.95552	0.78288	0.37296	0.35952	0.98112	0.55776	0.59472	0.56784	0.56448	0.35952	1.24992	0.42
		1.53552	0.91728	1.03824	1.73376	0.52416	1.48848	1.90512	0.71232	1.24656	0.41328	0.98112	1.48848	0.4704	1.65648	0.39648	0.54096	1.13904
		0.34944	0.39984	0.37296	0.35616	0.81984	2.37216	1.12224	0.79968	2.76528	0.35952	0.45696	0.94416	1.94208	1.1928	0.53424	1.01472	0.84
		1.04832	0.70896	1.10544	0.37296	1.2936	0.72576	0.44352	0.33936	1.46832	0.37968	1.03152		1.13904	0.34272	0.7392	1.08192	0.91056
		0.38304	2.02608	0.40992	0.38976	1.04832		0.37296	0.66192	0.9912		0.82992		0.76944	1.1256	0.7056	0.40656	0.64848
		0.74928		0.37296	1.512	1.20624		0.35616	0.40656	0.37632		0.42336		0.3696	0.37632	0.89376	0.42336	2.15376
		0.4032		1.08864		0.59472		0.57792	1.32384			0.44016		1.18944		1.32384	1.24992	1.29696
		0.74928				0.8736		0.44352	0.88368								0.57456	0.64848
		0.36624				0.96096			0.59472									2.57376
						0.50736
						0.34944
Figure 4c.		Standard Diet Born Pups								Western Diet Born Pups
	Rate of Intake (kcal per min)	M1	M2	M3	M4	M5	M6	M7	M8	M9	M10	M11	M12	M13	M14	M15	M16	M17
		0.38304	0.34608	0.37296	0.56112	0.33264	0.3192	0.19488	0.33264	0.35952	0.03696	0.04032	0.05376	0.01344	0.07728	0.22512	0.2016	0.23856
		0.4872	0.04032	0.35616	0.0672	0.38304	0.07392	0.33936	0.42336	0.12768	0.44688	0.08736	1.40112	0.60144	0.69888	0.03696	0.04704	0.46704
		0.34944	0.06384	0.19824	0.04032	0.36624	0.12768	0.09744	0.04704	0.05376	1.21968	0.33936	0.10752	0.0504	0.03024	0.8064	0.37296	0.4368
		0.55776	0.1848	0.62832	0.03024	0.2016	0.04368	0.64512	0.47712	0.04704	0.04704	0.04704	0.3864	0.3528	0.04704	0.8232	0.0336	0.49056
		0.36624	0.34608	0.49392	0.19152	0.74928	0.03696	0.11088	0.0504	0.04704	0.0672	0.04032	0.1008	0.53424	0.04368	0.07728	0.10752	0.36624
		0.0336	0.0504	0.83328	0.40656	0.8736	0.04368	0.78288	0.37296	0.35952	0.0336	0.55776	0.59472	0.56784	0.56448	0.35952	0.11424	0.42
		0.04704	0.1848	1.03824	0.04368	0.52416	0.29904	0.0504	0.09072	0.03696	0.41328	0.98112	1.48848	0.4704	0.03696	0.39648	0.54096	1.13904
		0.34944	0.39984	0.37296	0.35616	0.13776	0.04032	0.03696	0.08736	0.05376	0.35952	0.45696	0.94416	0.10752	0.0504	0.53424	0.084	0.84
		0.03696	0.1176	0.07056	0.37296	0.05712	0.09072	0.44352	0.33936	0.03024	0.37968	0.04704		0.22848	0.34272	0.02688	0.04704	0.91056
		0.38304	0.40656	0.40992	0.38976	0.0504		0.37296	0.66192	0.09744		0.82992		0.03696	0.09408	0.7056	0.40656	0.64848
		0.74928		0.37296	0.12432	0.05376		0.35616	0.40656	0.37632		0.42336		0.3696	0.37632	0.04368	0.42336	0.06384
		0.4032		1.08864		0.59472		0.57792	0.03024			0.44016		0.23856		0.04032	0.02352	0.05376
		0.74928				0.29232		0.44352	0.07392								0.57456	0.64848
		0.36624				0.3192			0.59472									2.57376
						0.50736
						0.34944
Figure 4d.		Standard Diet Born Pups								Western Diet Born Pups
	Duration (min)	M1	M2	M3	M4	M5	M6	M7	M8	M9	M10	M11	M12	M13	M14	M15	M16	M17
		1	1	1	1	27	2	2	2	1	37	29	18	26	29	40	2	10
		1	34	1	19	1	21	1	1	7	5	9	1	1	1	44	16	3
		1	18	7	35	1	10	9	30	26	1	1	11	35	29	1	1	1
		1	4	1	80	10	50	1	1	27	53	29	1	1	49	1	36	1
		1	1	1	4	1	31	7	18	39	18	33	23	1	20	12	16	1
		27	17	1	1	1	46	1	1	1	29	1	1	1	1	1	11	1
		33	5	1	40	1	5	37	8	33	1	1	1	1	46	1	1	1
		1	1	1	1	6	57	31	9	53	1	1	1	18	24	1	12	1
		29	6	16	1	23	8	1	1	51	1	22		5	1	27	23	1
		1	5	1	1	21		1	1	10		1		20	12	1	1	1
		1		1	12	22		1	1	1		1		1	1	21	1	34
		1		1		1		1	42			1		5		33	54	24
		1				3		1	12								1	1
		1				3			1									1
						1
						1
Figure 4e.		Standard Diet Born Pups								Western Diet Born Pups
	Frequency (number of meals)	M1	M2	M3	M4	M5	M6	M7	M8	M9	M10	M11	M12	M13	M14	M15	M16	M17
		14	10	12	11	16	9	13	14	11	9	12	8	12	11	12	13	14
Figure 4f.		Standard Diet Born Pups								Western Diet Born Pups
	Total Consumption (kcal)	M1	M2	M3	M4	M5	M6	M7	M8	M9	M10	M11	M12	M13	M14	M15	M16	M17
		8.736	8.7696	8.6352	11.424	21.7392	13.5744	9.3408	10.08	13.104	11.0544	9.8448	9.3408	10.3488	12.3312	18.4128	11.1552	15.9264
Figure 4g.		Standard Diet Born Pups								Western Diet Born Pups
	Dark Cycle Consumption (kcal)	M1	M2	M3	M4	M5	M6	M7	M8	M9	M10	M11	M12	M13	M14	M15	M16	M17
		6.5184	5.9472	6.5856	7.3248	7.7616	7.896	6.0816	4.2	10.8864	8.1312	7.1568	5.7792	8.3664	8.568	5.7456	8.232	8.1312
Figure 4h.		Standard Diet Born Pups								Western Diet Born Pups
	Light Cycle Consumption (kcal)	M1	M2	M3	M4	M5	M6	M7	M8	M9	M10	M11	M12	M13	M14	M15	M16	M17
		2.2176	2.8224	2.0496	4.0992	13.9776	5.6784	3.2592	5.88	2.2176	2.9232	2.688	3.5616	1.9824	3.7632	12.6672	2.9232	7.7952
Figure 4i.		Standard Diet Born Pups								Western Diet Born Pups
	Light Cycle Consumption (kcal)	M1	M2	M3	M4	M5	M6	M7	M8	M9	M10	M11	M12	M13	M14	M15	M16	M17
		138	44	271	38	76	263	218	31	105	392	89	175	438	58	432	299	186
		212	94	38	426	66	100	46	69	46	74	38	296	69	35	78	67	104
		98	62	108	50	83	64	109	39	39	149	48	66	33	35	64	51	99
		65	58	71	58	161	64	43	312	61	201	53	225	38	58	113	45	50
		34	75	35	98	52	154	53	53	43	111	33	142	57	46	58	38	40
		45	36	40	95	42	158	58	34	32	86	117	167	46	121	53	65	35
		47	146	118	49	79	129	207	57	138	98	68	91	34	120	142	90	80
		95	62	66	108	37	123	170	128	105	81	120	228	148	39	37	53	97
		90	85	41	60	104	163	38	101	32	110	74		158	214	63	90	33
		88	197	79	64	144		55	59	135		99		78	119	52	106	89
		49		243	165	87		89	114	101		62		42	89	77	65	112
		45		168		34		131	48			124		195		99	90	159
		149				97		141	94								218	155
		129				90			186									133
						158
						22
Figure 4j.		Standard Diet Born Pups								Western Diet Born Pups
	Preference Test (% meals WD)	M1	M2	M3	M4	M5	M6	M7	M8	M9	M10	M11	M12	M13	M14	M15	M16	M17
		78.5714	85.7143	92.3077	26.3158	66.6667	100	93.3333	85	81.25	100	73.3333	71.4286	82.3529	70.5882	87.5	94.7368	93.3333

## Sheet: Figure 5.
Figure 5a.	Body Weights
	Days	SD Born Pups										WD Born Pups
		M1	M2	M3	M4	M5	M6	M7	M8	M9	M10	M11	M12	M13	M14
	1	7.8	6.2	7.7	6.4	7.3	7.1	9.8	10.1	8	8.2	10.7	10.6	11.4	10.2
	4	10.9	9.2	10.2	8.9	10.1	9.7	12.5	12.4	10.8	10.7	13.2	11.9	12.9	11.5
	7	13.2	10.8	12.2	12.7	12.6	11.4	14.3	14.1	13.3	12.6	15.4	13.6	15	14
	10	14	12.1	14.2	14.2	13.8	12.2	15.3	14.9	14.4	14.5	15.9	14.6	15.4	15.4
	13	15.4	14	14.9	15.3	14.9	13.1	15.9	15.6	15.2	15.6	15.5	15.3	16.1	15.6
	16	16.3	14.7	16.1	15.6	14.9	15.6	16.7	16	15.8	16.3	16	16	15.8	16.1
	19	16.4	15.6	16.6	15.3	15.9	14.9	16.8	16.5	15.8	16.7	16	15.6	16.3	16.6
	22	16.7	15.9	16.6	16.3	16.4	15.5	17.3	17.4	15.8	17	16.6	15.6	16.2	15.9
	25	17.3	15.9	17.6	16.1	16	15.6	16.8	17.5	16	17.5	16.9	16.5	16.8	16.4
	28	17.1	15.7	17	16.6	16.4	15.4	17.8	18.6	16.4	17.9	17.6	16.7	16.9	17.4
	31	18.3	16.1	18	17.1	17.1	16.3	17.1	18.3	16.7	18	17.4	18.1	17.8	17.7
	34	18.2	16.6	18.1	17.8	16.7	16.6	17.7	18.7	16.8	18.8	17.8	17.7	17.9	18.3
	37	18.4	16.8	18.2	17.5	18	17.1	18.3	19.4	17.5	18.9	18.3	18	19	18.3
	40	19.1	17.4	19.1	18.5	17.8	17.3	18.6	19.9	17.5	19.5	18.2	18.1	19.4	18.5
	43	18.5	17	18.8	19.1	18.3	17.8	19.3	19.6	18.2	19.9	19	17.9	18.8	18.8
	46	19.1	17.7	19.2	20	18.5	17.8	19.3	20.2	18.2	19.7	19.5	18.7	19.9	18.7
	49	18.7	17.8	19.3	20.5	18	18.3	19.7	19.9	18.2	20.5	18.8	19.1	19.9	19.1
	52	19.4	18.1	19.5	20.9	18.9	18.5	20	21	18.5	20.1	19.3	19.4	21.1	19.6
	55	19.8	18.3	19.7	21.1	18	17.9	20.1	20.8	18.5	20.7	18.8	19.5	22.2	19.5
Figure 5b.	Meal size (kcal)
		SD Born Pups								WD Born Pups
		F1	F2	F3	F4	F5	F6	F7	F8	F9	F10	F11	F12
		0.4032	1.26336	0.33936	0.35616	0.55104	3.60192	1.26672	0.43344	0.42672	0.43008	0.33936	0.75264
		0.76944	1.85136	0.33936	0.37296	0.66864	0.4368	0.35952	0.50064	0.47712	0.39648	0.33936	0.69888
		0.36624	0.62496	1.10544	0.38976	1.02144	1.56576	1.13232	0.39984	0.97104	0.37968	0.35616	0.73584
		0.66192	0.36288	0.37296	0.38976	2.34528	1.9656	0.34272	0.81984	1.70688	0.99792	1.13232	0.71904
		0.71568	0.5376	2.14368	0.91728	0.56784	1.58256	3.11808	0.43344	0.90384	0.34272	0.40656	0.89376
		0.4536	0.37968	1.93872	0.49392	0.3696	0.36624	0.73584	1.03824	0.46032	0.46368	0.40656	2.18736
		0.36624	0.46704	1.59936	1.23984	0.95424		3.97488	0.70224	0.73248	0.91056	1.18272	0.66528
		0.4704	0.588	1.4448	0.38976	0.4536		2.36544	0.78624	0.95424	0.35952	0.35616	1.43472
		1.43136	0.85008	0.73248	0.44016	1.00464			0.45024	0.76608	1.11552	0.35616	0.99792
		0.74928	0.37968	0.71568		1.02144			0.55104		0.92736	1.21632	0.94416
		0.4704	0.50064			1.37424			0.58464		1.01472	0.44016	0.8232
			0.45024			0.53424			0.36624		0.35952	0.37296	0.34944
			0.34608			0.63504			0.38304		0.49728	0.45696	0.34944
			0.48384			0.4536					1.73712	0.38976	0.34944
											0.7896
											1.34064
											2.04624
											3.22896
Figure 5c.	Rate of intake (kcal per min)
		SD Born Pups								WD Born Pups
		F1	F2	F3	F4	F5	F6	F7	F8	F9	F10	F11	F12
		0.4032	0.03024	0.33936	0.0504	0.27552	0.11424	0.18144	0.0168	0.42672	0.01344	0.0168	0.07392
		0.0504	0.05712	0.33936	0.37296	0.66864	0.4368	0.35952	0.50064	0.47712	0.39648	0.33936	0.69888
		0.36624	0.62496	0.07728	0.38976	0.06384	1.56576	0.22512	0.39984	0.04704	0.37968	0.35616	0.73584
		0.66192	0.36288	0.37296	0.38976	0.04032	0.17808	0.34272	0.04368	0.05376	0.05376	0.16128	0.04704
		0.35616	0.5376	0.04032	0.0336	0.56784	0.17472	0.06048	0.43344	0.4536	0.34272	0.40656	0.0672
		0.4536	0.37968	0.05376	0.49392	0.3696	0.36624	0.73584	0.03696	0.46032	0.46368	0.40656	0.02688
		0.36624	0.46704	0.02688	1.23984	0.3192		0.0672	0.70224	0.0336	0.1512	0.05376	0.66528
		0.4704	0.588	1.4448	0.38976	0.4536		0.18144	0.19488	0.13776	0.35952	0.35616	0.20496
		0.15792	0.85008	0.08064	0.44016	0.11088			0.45024	0.05376	0.06048	0.35616	0.99792
		0.74928	0.37968	0.71568		0.14448			0.55104		0.0504	0.40656	0.04704
		0.4704	0.50064			0.02352			0.58464		0.2016	0.44016	0.0672
			0.45024			0.53424			0.36624		0.35952	0.37296	0.34944
			0.34608			0.63504			0.38304		0.49728	0.45696	0.34944
			0.48384			0.4536					0.05712	0.38976	0.34944
											0.08064
											0.0672
											0.0672
											0.06384
Figure 5d.	Duration (min)
		SD Born Pups								WD Born Pups
		F1	F2	F3	F4	F5	F6	F7	F8	F9	F10	F11	F12
		1	42	1	7	2	32	7	24	1	29	19	10
		15	33	1	1	1	1	1	1	1	1	1	1
		1	1	14	1	16	1	5	1	21	1	1	1
		1	1	1	1	59	11	1	19	31	19	7	15
		2	1	55	27	1	9	51	1	2	1	1	13
		1	1	36	1	1	1	1	27	1	1	1	80
		1	1	59	1	3		58	1	21	6	22	1
		1	1	1	1	1		13	4	7	1	1	7
		9	1	9	1	9			1	14	18	1	1
		1	1	1		7			1		18	3	20
		1	1			56			1		5	1	12
			1			1			1		1	1	1
			1			1			1		1	1	1
			1			1					30	1	1
											10
											20
											30
											50
Figure 5e.	Frequency (number of meals per day)
		SD Born Pups								WD Born Pups
		F1	F2	F3	F4	F5	F6	F7	F8	F9	F10	F11	F12
		11	14	10	9	14	6	8	13	9	18	14	14
Figure 5f.	Total Consumption (kcal)
		SD Born Pups								WD Born Pups
		F1	F2	F3	F4	F5	F6	F7	F8	F9	F10	F11	F12
		6.888	9.24	11.0208	5.208	11.9616	9.4416	13.44	7.6608	7.6944	17.4048	7.728	11.9616
Figure 5g.	Dark Cycle Consumption (kcal)
		SD Born Pups								WD Born Pups
		F1	F2	F3	F4	F5	F6	F7	F8	F9	F10	F11	F12
		5.4768	5.9136	8.736	3.2592	7.2912	3.4944	8.1648	6.384	6.2496	9.3408	5.4768	7.6944
Figure 5h.	Light Cycle Consumption (kcal)
		SD Born Pups								WD Born Pups
		F1	F2	F3	F4	F5	F6	F7	F8	F9	F10	F11	F12
		1.4112	3.3264	2.2848	1.9488	4.6704	5.9472	5.2752	1.2768	1.4448	8.064	2.2512	4.2672
Figure 5i.	Post Meal interval (minutes)
		SD Born Pups								WD Born Pups
		F1	F2	F3	F4	F5	F6	F7	F8	F9	F10	F11	F12
		113	108	85	131	35	123	121	303	104	155	224	157
		70	45	106	148	256	647	215	131	92	64	119	217
		54	41	41	101	71	142	105	39	89	130	70	77
		41	44	67	42	97	315	42	52	93	40	50	33
		69	47	86	119	69	160	158	39	65	62	36	37
		34	34	46	79	37	3	187	58	35	36	122	37
		45	39	81	180	47		288	89	193	32	51	68
		49	51	272	453	123		194	34	219	37	174	70
		127	324	142	154	32			40	159	43	129	220
		34	44	140		84			44		38	79	99
		601	31			207			110		37	37	47
			31			82			142		36	175	176
			146			141			288		163	83	37
			87			13					74	43	14
											42
											46
											111
											69
Figure 5j.	Preference Test (% meals WD)
		SD Born Pups								WD Born Pups
		F1	F2	F3	F4	F5	F6	F7	F8	F9	F10	F11	F12
		87.5	86.6667	40	64.2857	80	87.5	91.6667	75	100	76.9231	75	95.4545

## Sheet: Figure 6.
Figure 6a.	Jejunum Mucosa mRNA expresion
		Standard Diet born pups					Western Diet born pups
	Cnr1	2.97951	2.57652	0.0386174	4.55958922*	0.749943	0.323288	0.887657	0.581429	1.76348	3.08075		Blue indicates value outlier: failed Grubbs' test, alpha 0.05
	Cnr2	1.94304	2.88616	0.0385367	6.34828455*	0.73203	0.369841	0.974623	0.837978	1.96151	3.12772
	DagLa	1.08422	0.335588	6.84476525*	1.09657		0.617567	0.74146	0.734177	1.12933	0.811886
	DagLb	1.76016	1.96655	0.356388	14.9003582*	0.36078	0.131561	0.406537	0.661254	2.04789	2.46823
	MGL	0.987311	0.91649	1.17373	0.786202	1.24921	0.625977	0.56251	0.513203	0.890123	15.2161575*
	NAPE-PLD	1.09682	0.566927	3.41244902*	0.597949	0.804223	0.999599	0.582671	0.787059	0.478845	0.385988
	FAAH	0.616472	0.673008	8.85396744*	0.632811		1.14273	0.295547	0.260481	0.32572	0.648786
Figure 6b.	Pancreas mRNA Expression
		Standard Diet born pups					Western Diet born pups
	Cnr1	1.46891	0.849319	1.1495	0.704493		0.759331	0.666033	0.529153	1.91258	1.05994
	Cnr2	1.16017	0.58162	0.667006	0.655488		0.532902	0.430151	0.498608	1.68056	0.626785
	DagLa	Not detected					Not Detected
	DagLb	1.24232	1.05356	0.699422	1.14868		0.455666	0.735043	1.12813	0.901476	0.721734
	MGL	Not detected					Not detected
	NAPE-PLD	Not detected					Not detected
	FAAH	Not detected					Not detected

## Sheet: Figure 7.
Figure 7a.	Jejunum Mucosa mRNA expresion
		Standard Diet born pups				Western Diet born pups
	Cnr1	1.69061	1.03292	0.188492	3.09755	2.43899	4.84106	0.118828	0.28648
	Cnr2	2.26669	0.864952	0.161474	3.18898	1.87569	4.71512	0.1775	0.247025
	DagLa	0.714098	1.16933	1.80087	0.749389	1.15978	0.569177	0.98597	1.12901
	DagLb	1.73854	0.697823	0.350741	2.37332	0.870217	1.19408	0.244988	0.353427
	MGLL	0.84783	0.956585	1.12896	1.1205	0.886963	0.860193	0.537814	0.872353
	Nape-PLD	1.35709	1.15204	0.887538	0.796752	0.917855	0.671474	1.68342	1.39035
	FAAH	0.83238	1.00492	1.46364	0.823006	0.927338	0.229914	0.608203	0.99961
Figure 7b.	Pancreas mRNA expresion
		Standard Diet born pups				Western Diet born pups
	Cnr1	0.916857	1.07997	1.03444	0.992947	1.24216	1.12557	0.697088	1.00954
	Cnr2	0.838722	0.956016	1.26253	0.995205	0.991582	0.990834	0.700313	0.755197
	DagLa	Not detected				Not detected
	DagLb	0.921444	0.90245	1.16031	1.06031	0.742199	1.26813	1.06984	1.73969
	MGL	Not detected				Not detected
	NAPE-PLD	Not detected				Not detected
	FAAH	Not detected				Not detected

## Sheet: Table 2.
MOTHERS
Plasma	2AG		AEA		OEA		DHEA		DHG
	Standard Diet	Western Diet	Standard Diet	Western Diet	Standard Diet	Western Diet	Standard Diet	Western Diet	Standard Diet	Western Diet		Blue indicates value outlier: failed Grubbs' test, alpha 0.05
	30.456	15.5309	2.14824	3.33073	13.6041	21.9874	1.85899	2.17763	19.0667	3.69684
	33.382	20.7215	2.12607	2.07345	13.0956	18.6103	2.21454	1.75017	17.0486	17.6721
	26.0565	18.6057	2.01834	2.96132	12.2523	23.4839	1.74492	1.48657	12.896	8.51997
	31.7997	15.274	1.7931	2.50908	15.0112	15.9688	1.49452	1.78874	23.5889	3.0533
	12.9204	21.2077	1.20035	2.72767	6.771725208*	22.4588	1.56539	1.56369	4.6007	11.244
	23.2032	8.28265	1.09656	1.97534	15.148	14.4362	1.42119	1.18397	11.4658	0.910079
Jejunum Mucosa	2AG		AEA		OEA		DHEA		DHG
	Standard Diet	Western Diet	Standard Diet	Western Diet	Standard Diet	Western Diet	Standard Diet	Western Diet	Standard Diet	Western Diet
	55.5933	45.9926	1.6837	1.96575	55.0565	50.7904	1.43224	1.321	12.0888	12.4303
	45.8663	51.6953	3.69308	2.72433	39.1564	54.0079	1.95924	0.8476	10.3501	13.1772
	40.6124	39.1219	1.72203	2.41314	83.04761347*	44.3913	3.25096	1.52492	7.72743	9.61055
	46.5802	49.5257	2.40276	2.85935	48.1679	63.5053	2.08957	0.914625	7.62526	13.5539
	36.5507	40.1429	3.08242	2.41503	50.0544	48.0583	2.67877	0.586847	7.28248	14.7211
	51.0049	38.3189	3.45031	2.11123	45.0217	57.6494	3.45246	1.71603	11.3315	12.6434
Pancreas	2AG		AEA		OEA		DHEA		DHG
	Standard Diet	Western Diet	Standard Diet	Western Diet	Standard Diet	Western Diet	Standard Diet	Western Diet	Standard Diet	Western Diet
	1.62084	2.81201	2.86567	6.01278	174.337	169.541	6.06874	4.14667	0.10562	0.508727
	11.1063	0.913643	4.11317	6.32776	110.569	168.59	4.99938	5.61034	2.27054	0.0736091
	16.1548	0.658127	3.40704	11.8776	58.0167	161.516	3.20759	1.76026	3.04967
	2.14387	24.589	3.68479	1.04804	149.35	30.0896	4.4468	3.19925	0.153764	4.18822
	23.785	11.7746	2.58287	4.88942	30.0329	149.517	2.4596	2.73627	5.64364	2.00465
	11.5974	30.7596	2.83273	1.49617	108.116	20.9878	4.49682	1.65606	2.19433	5.02315
OFFSPRING MALES
Plasma	2AG		AEA		OEA		DHEA		DHG
	Standard Diet	Western Diet	Standard Diet	Western Diet	Standard Diet	Western Diet	Standard Diet	Western Diet	Standard Diet	Western Diet
	19.3739	56.0705	1.02595	0.859939	13.9162	22.0823	1.22457	1.75426	9.230987543*	24.3539
	41.844	40.5079	0.813784	1.34329	14.446	18.9864	1.29205	0.961729	24.3219	13.1948
	57.7091	53.0449	1.14429	1.06533	18.7849	10.7371	1.64472	1.03696	25.2812	39.02873119*
	51.013	46.9423	0.881246	0.888349	12.1748	11.5774	1.07776	1.14675	23.9403	22.8968
	34.8832	30.7531	0.790357	0.832954	16.0091	14.0703	1.52693	1.22119	22.0426	16.6131
	37.2542	14.3796	1.41851	0.879826	25.4094	21.1321	1.85457	1.20316	28.529	17.3123
	52.6445	44.725	1.00844	1.18415	18.115	12.7338	1.29542	0.947208	26.2391	19.7878
		52.6771	0.976457	0.955136	18.3404	13.1807	1.38289	0.844587	23.147	25.1003
		44.9919		1.10587		16.9645		1.40975		21.0554
Jejunum Mucosa	2AG		AEA		OEA		DHEA		DHG
	Standard Diet	Western Diet	Standard Diet	Western Diet	Standard Diet	Western Diet	Standard Diet	Western Diet	Standard Diet	Western Diet
	30.8435	38.7613	0.68265	0.465913	119.792	90.299	2.01225	2.80483	6.07218	8.18881
	73.0183	93.4207	2.32085	3.24113	156.827	187.474	3.64915	3.57062	15.6531	19.4508
	44.2002	43.6235	1.07402	2.24492	98.3443	202.114	1.83381	3.45942	8.78358	9.80583
	45.5605	34.2914	0.235185	2.75383	61.684	84.9787	2.07373	3.21969	8.49685	7.12165
	15.7138	57.0878	1.48478	1.59492	102.243	81.7246	3.24722	1.99921	3.20099	7.59799
	52.8486	35.0123	1.99041	2.28665	78.763	76.733	2.15347	2.958	8.66725	7.62049
	47.9681	77.4007	2.56094	0.749742	113.508	80.3598	3.46719	2.91384	8.55782	14.8928
	84.6118	47.6598	1.45147	1.53047	82.1192	79.2109	2.86203	2.77593	15.8501	6.07069
		26.5147		0.397078		112.852		1.68893		5.61432
Pancreas	2AG		AEA		OEA		DHEA		DHG
	Standard Diet	Western Diet	Standard Diet	Western Diet	Standard Diet	Western Diet	Standard Diet	Western Diet	Standard Diet	Western Diet
	18.5829	27.285	2.23943	1.45288	25.4279	28.829	1.15121	4.31208	2.88257	4.70091
	35.5072	20.9095	1.35909	0.417456	18.4908	22.0493	1.37999	2.43953	3.56238	3.18092
	57.6933	32.3933	1.75299	1.95209	21.0964	29.6302	1.79262	2.99113	6.9031	5.362
	36.7203	34.2091	1.30337	0.761486	17.4186	25.8387	1.55264	1.612	4.04515	4.5928
	40.3259	39.1059	0.138876	0.14664	22.8831	16.0878	3.04798	1.21814	7.3115	3.29872
	26.1606	42.9331	0.446722	1.46417	100.5066712*	19.5148	3.10451	2.4281	3.79223	4.75099
	42.7255	41.1612	2.11228	1.81764	42.5763	24.4801	4.57504	2.2758	5.41991	5.09172
	25.5976	16.511	1.937	0.786343	46.868	105.757	2.07706	4.01359	4.036	2.50248
		27.4085		1.23727		101.591		0.917279		3.27046
OFFSPRING FEMALES
Plasma	2AG		AEA		OEA		DHEA		DHG
	Standard Diet	Western Diet	Standard Diet	Western Diet	Standard Diet	Western Diet	Standard Diet	Western Diet	Standard Diet	Western Diet
	38.3179	43.0318	0.859862	0.425998	22.8256	13.6768	1.64858	1.11521	4.26195	15.1169
	52.3619	40.913	1.18575	0.889128	20.1173	13.6159	1.62943	1.21576	15.3131	11.1774
	42.4234	57.5307	0.927442	0.202189	15.3752	12.9621	1.19278	1.00167	10.9159
	56.1648	37.8507	1.00262	0.910181	11.3572	13.1203	1.41397	1.27321	10.8127	9.40897
	39.4007		0.879575		16.565		1.32588		12.8413
	23.4313		0.828787		22.4387		1.51164		9.49907
Jejunum Mucosa	2AG		AEA		OEA		DHEA		DHG
	Standard Diet	Western Diet	Standard Diet	Western Diet	Standard Diet	Western Diet	Standard Diet	Western Diet	Standard Diet	Western Diet
	89.2189	98.2918	1.3953	1.17292	154.207	133.445	2.33828	3.6639	10.498	17.9542
	93.9433	80.2087	0.340463	1.73176	80.0913	167.634	3.17686	2.6303	12.9031	12.9754
	111.418	89.9749	1.10466	2.06996	152.876	107.696	1.88051	3.46627	14.701	14.7546
	65.9572	68.9105	2.30398	1.21291	72.3944	91.425	3.71547	4.6347	8.64563	10.449
	27.2937		1.36128		134.522		4.21728		3.30766
	72.6295		2.60231		113.532		4.31372		9.41144
Pancreas	2AG		AEA		OEA		DHEA		DHG
	Standard Diet	Western Diet	Standard Diet	Western Diet	Standard Diet	Western Diet	Standard Diet	Western Diet	Standard Diet	Western Diet
	56.1062	42.2235	0.45624	1.2221	36.4712	15.6444	1.76431	1.55867	4.5693	3.86021
	88.8178	25.311	2.14756	0.824306	28.8647	86.42956381*	3.09498	2.70195	8.92639	2.20397
	87.5341	65.3277	0.614285	1.42002	15.6426	20.3799	1.27444	2.20631	5.64333	5.4395
	53.7631	68.3195	0.874688	1.28789	14.8144	16.2147	1.02078	1.83458	4.0844	6.27705
	55.4342		1.50352		39.8845		1.70915		3.88964
	70.5018		0.905899		36.6774		2.05878		6.83973
